# Supplementary material for: Association between Alexithymia and Depression among King Khalid University Medical Students: An Analytical Cross-Sectional Study
Source: Healthcare (Basel). 2022 Sep 6;10(9):1703. doi: 10.3390/healthcare10091703 (PMC9498473; doi:10.3390/healthcare10091703)
Supplement: Supplementary file 1 [file healthcare-10-01703-s001.zip]

Archive with 1 entries (1 files):
- healthcare-1828401-supplementary.pdf
